# Supplementary material for: Exploring the Impact of Structural Modifications of Phenothiazine-Based Novel Compounds for Organic Solar Cells: DFT Investigations
Source: Polymers (Basel). 2025 Jan 5;17(1):115. doi: 10.3390/polym17010115 (PMC11722700; doi:10.3390/polym17010115)
Supplement: Supplementary file 1 [file polymers-17-00115-s001.zip]

Archive with 1 entries (1 files):
- polymers-3367953-supplementary.pdf
